# Supplementary material for: Differential Expressions of the Alternatively Spliced Variant mRNAs of the µ Opioid Receptor Gene, OPRM1, in Brain Regions of Four Inbred Mouse Strains
Source: PLoS One. 2014 Oct 24;9(10):e111267. doi: 10.1371/journal.pone.0111267 (PMC4208855; doi:10.1371/journal.pone.0111267)
Supplement: Table S1 — SYBR green qPCR assay. SYBR green qPCR assay for each variant was established as described in Materials and Methods. Optimized conditions including primers and their locations, thermal cycle condition, amplicon size and efficiency are listed. SP: sense primer; AP: antisense primer. (XLSX) [file pone.0111267.s006.xlsx]

## Sheet: Sheet1
Table S1. SYBR green qPCR assay
Variant		Sense Primer (SP)			Antisense Primer (AP)		Initial		Cycling (50)		Size of amplicon	Efficiency
	Name of SP	Sequences of SP	Location of SP	Name of AP	Sequences of AP	Location of AP	Denaturing	Denaturing	Annealing	amplification	(bp)
mE1/2	SP-1	GCAGAGGAGAATATCGGACGCTCAG	E1	AP-1	GTCTTCATTTTGGTATATCTTACAATCACATACATG	E1/2 joint	95°C, 2 min	95°C, 15 sec	65°C, 30 sec	72°C, 30 sec	633	1.99
mMOR-1A	SP-2	CACAAAATACAGGCAGGGGTCCA	E2/3 joint	AP-2	CTAAATCTTAGACTGGTATCAGGTGCTGTG	E3a	95°C, 2 min	95°C, 15 sec	65°C, 30 sec	72°C, 40 sec	603	1.9
mMOR-1B1	SP-2	CACAAAATACAGGCAGGGGTCCA	E2/3 joint	AP-3	CAAAATAAATCTATTTTCTGGTGGTTAGTTC	E3/5a joint	95°C, 2 min	95°C, 15 sec	59°C, 30 sec	72°C, 60 sec	553	1.9
mMOR-1B2	SP-2	CACAAAATACAGGCAGGGGTCCA	E2/3 joint	AP-4	CCACATTAAAAGCTTCTGGTGGTTAGTTC	E3/5b joint	95°C, 2 min	95°C, 15 sec	65°C, 30 sec	72°C, 30 sec	551	1.91
mMOR-1B3	SP-3	GCACTGATCACGATTCCAGAAACCAC	E3	AP-5	GTGTGAGGCTTGTCTGGTGGTTAGTTC	E3/5c joint	95°C, 2 min	95°C, 15 sec	65°C, 30 sec	72°C, 30 sec	551	1.93
mMOR-1B4	SP-3	GCACTGATCACGATTCCAGAAACCAC	E3	AP-6	GTTTTTGGTGTGCCTGGTGGTTAGTTC	E3/5d joint	95°C, 2 min	95°C, 15 sec	65°C, 30 sec	72°C, 30 sec	262	1.9
mMOR-1B5	SP-2	CACAAAATACAGGCAGGGGTCCA	E2/3 joint	AP-7	GCACTCATACACACTGGTGGTTAGTTC	E3/5e joint	95°C, 2 min	95°C, 15 sec	61°C, 30 sec	72°C, 60 sec	551	1.97
mMOR-1C	SP-4	GCACTGATCACGATTCCAGAAACCAC	E1	AP-8	CAGGGTTGGCTGGTGGTTAGTTC	E3/7 joint	95°C, 2 min	95°C, 15 sec	65°C, 30 sec	72°C, 40 sec	997	1.9
mMOR-1D	SP-4	GCACTGATCACGATTCCAGAAACCAC	E1	AP-9	GGTTCCTCATTCCTCTGGTGGTTAGTTC	E3/8 joint	95°C, 2 min	95°C, 15 sec	65°C, 30 sec	72°C, 40 sec	102	1.9
mMOR-1E	SP-5	GAACTAACCACCAGAAGAAAAAGCTGGAC	E3/6	AP-10	GGATACAAGGAAATGGTATGCTGTGAAAG	E6	95°C, 2 min	95°C, 15 sec	65°C, 30 sec	72°C, 30 sec	125	1.9
mMOR-1F	SP-2	CACAAAATACAGGCAGGGGTCCA	E2/3 joint	AP-11	GCACATGGTGCCTGGTGGTTAGTTC	E3/10 joint	95°C, 2 min	95°C, 15 sec	63°C, 30 sec	72°C, 60 sec	547	1.9
mMOR-1G	SP-6	GGAAGAGTTACCTCAGATATACCAAAATGA	E11/2 joint	AP-12	CCAGATTTTCTAGCTGGTGGTTAGTTC	E3/4 joint	95°C, 2 min	95°C, 15 sec	59°C, 30 sec	72°C, 60 sec	903	1.9
mMOR-1H	SP-7	GGAAGAGTTACCTCAGGGCTTGTCC	E11/1a joint	AP-1	GTCTTCATTTTGGTATATCTTACAATCACATACATG	E1/2 joint	95°C, 2 min	95°C, 15 sec	65°C, 30 sec	72°C, 30 sec	445	2
mMOR-1I	SP-8	GGAAGAGTTACCTCAGCCTCTGGATCC	E11/1b joint	AP-1	GTCTTCATTTTGGTATATCTTACAATCACATACATG	E1/2 joint	95°C, 2 min	95°C, 15 sec	65°C, 30 sec	72°C, 30 sec	619	1.9
mMOR-1J	SP-9	GGAAGAGTTACCTCAGGTCTTGTGCAG	E11/12 joint	AP-1	GTCTTCATTTTGGTATATCTTACAATCACATACATG	E1/2 joint	95°C, 2 min	95°C, 15 sec	57°C, 30 sec	72°C, 60 sec	574	2.08
mMOR-1K	SP-10	GTCGACCACCACAAAGATATACCAAAATG	E14/2 joint	AP-13	GCCACGTTCCCATCAGGTAGTTAACAC	E2	95°C, 2 min	95°C, 15 sec	65°C, 30 sec	72°C, 30 sec	132	1.9
mMOR-1L	SP-11	GTGTGACTAATGTCAAAAGATATACCAAAATG	E13/2 joint	AP-13	GCCACGTTCCCATCAGGTAGTTAACAC	E2	95°C, 2 min	95°C, 15 sec	65°C, 30 sec	72°C, 30 sec	135	1.95
mMOR-1M	SP-6	GGAAGAGTTACCTCAGATATACCAAAATGA	E11/2 joint	AP-8	CAGGGTTGGCTGGTGGTTAGTTC	E3/7 joint	95°C, 2 min	95°C, 15 sec	60°C, 30 sec	72°C, 60 sec	895	1.9
mMOR-1N	SP-6	GGAAGAGTTACCTCAGATATACCAAAATGA	E11/2 joint	AP-9	GGTTCCTCATTCCTCTGGTGGTTAGTTC	E3/8 joint	95°C, 2 min	95°C, 15 sec	60°C, 30 sec	72°C, 60 sec	900	1.9
mMOR-1O	SP-12	GAACTAACCACCAGCCAACCCTG	E3/7 joint	AP-14	CTAATCCTCGCCGTGCAAAAAGCTAAAC	E7a	95°C, 2 min	95°C, 15 sec	63°C, 30 sec	72°C, 30 sec	172	1.9
mMOR-1P	SP-2	CACAAAATACAGGCAGGGGTCCA	E2/3 joint	AP-15	CTTCAAATTTCATTATCTGGTGGTTAGTTC	E3/15 joint	95°C, 2 min	95°C, 15 sec	59°C, 30 sec	72°C, 60 sec	554	1.9
mMOR-1Q	SP-13	ATGTATGTGATTGTAAGGGTCCATAGATTG	E1/3 joint	AP-8	CAGGGTTGGCTGGTGGTTAGTTC	E3/7 joint	95°C, 2 min	95°C, 15 sec	60°C, 30 sec	72°C, 30 sec	547	1.9
mMOR-1R	SP-13	ATGTATGTGATTGTAAGGGTCCATAGATTG	E1/3 joint	AP-9	GGTTCCTCATTCCTCTGGTGGTTAGTTC	E3/8 joint	95°C, 2 min	95°C, 15 sec	62°C, 30 sec	72°C, 60 sec	546	1.9
mMOR-1S	SP-14	GGCTCCTGGCTCAACTTGTCCCAC	E1	AP-16	CCAGATTTTCTAGCTAGTGGAACCAGAG	E1/4 joint	95°C, 2 min	95°C, 15 sec	65°C, 30 sec	72°C, 30 sec	219	1.9
mMOR-1T	SP-15	ATGTATGTGATTGTAAGTAGGAGCCACATG	E1/16 joint	AP-17	CTGGCTAAGGGTGGTCAGGAATGCAG	E16	95°C, 2 min	95°C, 15 sec	65°C, 30 sec	72°C, 30 sec	111	1.98
mMOR-1U	SP-12	GAACTAACCACCAGCCAACCCTG	E3/7 joint	AP-18	GAGTGACCCAGTCTGTTGTTTTCTGTTG	E19	95°C, 2 min	95°C, 15 sec	63°C, 30 sec	72°C, 30 sec	143	1.96
mMOR-1V	SP-16	GGATCGAACTAACCACCAGAAACAAGAG	E3/18a joint	AP-19	GTTATCTTTGGTCATGGTGTTCATTGCAG	E18a	95°C, 2 min	95°C, 15 sec	65°C, 30 sec	72°C, 30 sec	167	1.92
mMOR-1W	SP-17	GATCGAACTAACCACCAGCTTGCTTTTG	E3/18b joint	AP-20	CAGTTTCTGCTTGTAGGTTTGTGTCTTGAG	E18b	95°C, 2 min	95°C, 15 sec	65°C, 30 sec	72°C, 30 sec	150	1.92
mMOR-1Z	SP-13	ATGTATGTGATTGTAAGGGTCCATAGATTG	E1/3 joint	AP-12	CCAGATTTTCTAGCTGGTGGTTAGTTC	E3/4 joint	95°C, 2 min	95°C, 15 sec	65°C, 30 sec	72°C, 30 sec	551	2.02
mSDHA	SP-18	TGCCTCTGTGGTTGAGCTAGAA		AP-21	TCATATCGCAGAGATCTTCCATACAACG		95°C, 2 min	95°C, 15 sec	60°C, 30 sec	72°C, 60 sec	166	1.91
mTBP	SP-19	TATCACTCCTGCCACACCAGCTT		AP-22	ATGACTGCAGCAAATCGCTTGGGA		95°C, 2 min	95°C, 15 sec	60°C, 30 sec	72°C, 60 sec	134	1.92
G3PDH	SP-20	ACCACAGTCCATGCCATCAC		AP-23	TCCACCACCCTGTTGCTGTA		95°C, 2 min	95°C, 15 sec	60°C, 30 sec	72°C, 60 sec	450	1.99
Melting curve was performed after the cycling;
Efficiency was calculated from the slopes of the standard curve using the formulas: E = 10(-1/slope)-1;
