# Supplementary material for: Differential Expressions of the Alternatively Spliced Variant mRNAs of the µ Opioid Receptor Gene, OPRM1, in Brain Regions of Four Inbred Mouse Strains
Source: PLoS One. 2014 Oct 24;9(10):e111267. doi: 10.1371/journal.pone.0111267 (PMC4208855; doi:10.1371/journal.pone.0111267)
Supplement: Table S2 — Expression levels of OPRM1 splice variants. Normalized expression level for each variant was calculated as E−ΔC(t), where E is efficiency listed in Table S1, as described in Materials and Methods. The mean of E−ΔC(t) values ± S.E.M. is listed. (XLSX) [file pone.0111267.s007.xlsx]

## Sheet: Sheet1
Table S2. Expression levels of OPRM1 splice variants
		mE1-2	mMOR-1A	mMOR-1B1	mMOR-1B2	mMOR-1B3	mMOR-1B4	mMOR-1B5	mMOR-1C	mMOR-1D	mMOR-1E	mMOR-1F	mMOR-1G	mMOR-1H	mMOR-1I	mMOR-1J	mMOR-1K	mMOR-1L	mMOR-1M	mMOR-1N	mMOR-1O	mMOR-1P	mMOR-1Q	mMOR-1R	mMOR-1S	mMOR-1T	mMOR-1U	mMOR-1V	mMOR-1W	mMOR-1Z
129P3	Prefrontal cortex	0.009587 ± 0.001670	0.001848 ± 0.000222	0.005391 ± 0.001926	0.000066 ± 0.000021	0.000248 ± 0.000074	0.000569 ± 0.000062	0.000363 ± 0.000091	0.000400 ± 0.000087	0.000015 ± 0.000004	0.000441 ± 0.000096	0.000442 ± 0.000077	0.000062 ± 0.000017	0.000008 ± 0.000001	0.000067 ± 0.000012	0.000002 ± 0.000001	0.000121 ± 0.000026	0.000049 ± 0.000011	0.000047 ± 0.000012	0.000005 ± 0.000000	0.002456 ± 0.000514	0.000031 ± 0.000008	0.000234 ± 0.000019	0.000009 ± 0.000002	0.000067 ± 0.000020	0.000071 ± 0.000010	0.000205 ± 0.000049	0.000151 ± 0.000019	0.000086 ± 0.000021	0.000025 ± 0.000013
129P3	Striatum	0.053897 ± 0.006081	0.007466 ± 0.000493	0.005984 ± 0.000336	0.000194 ± 0.000036	0.000948 ± 0.000113	0.002528 ± 0.000190	0.002099 ± 0.000131	0.001622 ± 0.000143	0.000074 ± 0.000007	0.000589 ± 0.000137	0.001674 ± 0.000340	0.000135 ± 0.000061	0.000050 ± 0.000010	0.000278 ± 0.000014	0.000005 ± 0.000002	0.000763 ± 0.000030	0.000212 ± 0.000054	0.000054 ± 0.000013	0.000015 ± 0.000000	0.002802 ± 0.001321	0.000112 ± 0.000025	0.001301 ± 0.000459	0.000046 ± 0.000018	0.000243 ± 0.000008	0.000455 ± 0.000088	0.000192 ± 0.000029	0.000826 ± 0.000246	0.000428 ± 0.000095	0.000136 ± 0.000007
129P3	Thalamus	0.052645 ± 0.001290	0.006296 ± 0.000820	0.006943 ± 0.000575	0.000256 ± 0.000054	0.000949 ± 0.000122	0.002429 ± 0.000138	0.001487 ± 0.000271	0.002783 ± 0.000606	0.000080 ± 0.000032	0.000565 ± 0.000179	0.001655 ± 0.000073	0.000152 ± 0.000050	0.000042 ± 0.000005	0.000335 ± 0.000011	0.000003 ± 0.000001	0.000684 ± 0.000061	0.000360 ± 0.000026	0.000056 ± 0.000014	0.000012 ± 0.000001	0.001390 ± 0.000562	0.000114 ± 0.000011	0.001105 ± 0.000218	0.000021 ± 0.000005	0.000303 ± 0.000010	0.000279 ± 0.000071	0.000145 ± 0.000025	0.000576 ± 0.000098	0.000527 ± 0.000086	0.000106 ± 0.000013
129P3	Hypothalamus	0.044555 ± 0.005945	0.009665 ± 0.000928	0.006011 ± 0.000607	0.000284 ± 0.000017	0.000986 ± 0.000140	0.008561 ± 0.002097	0.001693 ± 0.000147	0.002577 ± 0.000544	0.000065 ± 0.000011	0.000671 ± 0.000234	0.002172 ± 0.000598	0.000210 ± 0.000113	0.000048 ± 0.000016	0.000364 ± 0.000014	0.000002 ± 0.000001	0.000552 ± 0.000043	0.000358 ± 0.000026	0.000030 ± 0.000008	0.000020 ± 0.000004	0.001237 ± 0.000223	0.000161 ± 0.000002	0.001778 ± 0.000155	0.000112 ± 0.000018	0.000320 ± 0.000051	0.000355 ± 0.000083	0.000195 ± 0.000021	0.001064 ± 0.000201	0.000436 ± 0.000136	0.000105 ± 0.000025
129P3	Hippocampus	0.026926 ± 0.002656	0.005973 ± 0.000238	0.004923 ± 0.000515	0.000165 ± 0.000031	0.000684 ± 0.000054	0.002228 ± 0.000369	0.001149 ± 0.000145	0.001634 ± 0.000220	0.000057 ± 0.000008	0.000636 ± 0.000119	0.001131 ± 0.000342	0.000110 ± 0.000056	0.000036 ± 0.000004	0.000174 ± 0.000013	0.000001 ± 0.000001	0.000521 ± 0.000056	0.000200 ± 0.000029	0.000036 ± 0.000015	0.000006 ± 0.000001	0.002264 ± 0.000379	0.000099 ± 0.000015	0.000950 ± 0.000131	0.000030 ± 0.000012	0.000298 ± 0.000027	0.000304 ± 0.000027	0.000134 ± 0.000032	0.000288 ± 0.000031	0.000233 ± 0.000006	0.000072 ± 0.000002
129P3	PAG	0.045539 ± 0.003778	0.007053 ± 0.001427	0.005568 ± 0.000116	0.000128 ± 0.000053	0.000764 ± 0.000079	0.001038 ± 0.000525	0.001032 ± 0.000533	0.002312 ± 0.000288	0.000070 ± 0.000028	0.000347 ± 0.000267	0.000049 ± 0.000025	0.000175 ± 0.000077	0.000040 ± 0.000005	0.000248 ± 0.000016	0.000004 ± 0.000002	0.000594 ± 0.000029	0.000263 ± 0.000138	0.000053 ± 0.000019	0.000005 ± 0.000002	0.000720 ± 0.000196	0.000119 ± 0.000006	0.001042 ± 0.000235	0.000012 ± 0.000002	0.000351 ± 0.000020	0.000040 ± 0.000002	0.000087 ± 0.000010	0.000563 ± 0.000114	0.000782 ± 0.000186	0.000065 ± 0.000004
129P3	Brain stem	0.031467 ± 0.002267	0.004674 ± 0.000447	0.003356 ± 0.000118	0.000132 ± 0.000016	0.000594 ± 0.000065	0.001575 ± 0.000659	0.001196 ± 0.000051	0.001386 ± 0.000265	0.000039 ± 0.000014	0.000202 ± 0.000075	0.001374 ± 0.000113	0.000498 ± 0.000133	0.000019 ± 0.000003	0.000144 ± 0.000012	0.000003 ± 0.000001	0.000401 ± 0.000030	0.000302 ± 0.000061	0.000083 ± 0.000027	0.000007 ± 0.000002	0.000735 ± 0.000072	0.000089 ± 0.000001	0.000987 ± 0.000033	0.000073 ± 0.000017	0.000241 ± 0.000012	0.000296 ± 0.000024	0.000161 ± 0.000033	0.000866 ± 0.000153	0.000403 ± 0.000088	0.000049 ± 0.000009
129P3	Cerebullum	0.001131 ± 0.000184	0.000445 ± 0.000084	0.000235 ± 0.000027	0.000012 ± 0.000006	0.000074 ± 0.000021	0.000275 ± 0.000059	0.000084 ± 0.000029	0.000057 ± 0.000007	0.000004 ± 0.000002	0.000112 ± 0.000061	0.000110 ± 0.000030	0.000017 ± 0.000008	0.000000 ± 0.000000	0.000005 ± 0.000001	0.000003 ± 0.000001	0.000017 ± 0.000001	0.000011 ± 0.000003	0.000006 ± 0.000002	0.000006 ± 0.000001	0.000236 ± 0.000030	0.000010 ± 0.000005	0.000098 ± 0.000016	0.000008 ± 0.000002	0.000027 ± 0.000005	0.000040 ± 0.000008	0.000334 ± 0.000115	0.000060 ± 0.000030	0.000037 ± 0.000015	0.000002 ± 0.000000
129P3	Spinal cord	0.016632 ± 0.002510	0.002015 ± 0.000303	0.001895 ± 0.000282	0.000085 ± 0.000031	0.000393 ± 0.000055	0.000968 ± 0.000449	0.000607 ± 0.000122	0.000695 ± 0.000066	0.000026 ± 0.000005	0.000071 ± 0.000011	0.000941 ± 0.000280	0.001427 ± 0.000382	0.000099 ± 0.000019	0.000066 ± 0.000004	0.000136 ± 0.000032	0.000225 ± 0.000028	0.000138 ± 0.000020	0.000158 ± 0.000035	0.000023 ± 0.000006	0.000272 ± 0.000045	0.000053 ± 0.000011	0.000762 ± 0.000129	0.000022 ± 0.000003	0.000138 ± 0.000028	0.000302 ± 0.000050	0.000229 ± 0.000050	0.000470 ± 0.000140	0.000616 ± 0.000222	0.000015 ± 0.000001
129P3	Whole brain	0.004785 ± 0.000067	0.001214 ± 0.000018	0.002473 ± 0.000550	0.000100 ± 0.000020	0.000321 ± 0.000045	0.000696 ± 0.000174	0.000462 ± 0.000074	0.001246 ± 0.000027	0.000089 ± 0.000009	0.000340 ± 0.000098	0.000484 ± 0.000136	0.000326 ± 0.000094	0.000009 ± 0.000002	0.000004 ± 0.000001	0.000018 ± 0.000007	0.000183 ± 0.000053	0.000033 ± 0.000014	0.000102 ± 0.000068	0.000003 ± 0.000001	0.000479 ± 0.000015	0.000049 ± 0.000019	0.001136 ± 0.000335	0.000267 ± 0.000017	0.000097 ± 0.000027	0.000089 ± 0.000009	0.000513 ± 0.000047	0.000154 ± 0.000031	0.000075 ± 0.000009	0.000045 ± 0.000008
C57BL/6J	Prefrontal cortex	0.002811 ± 0.000114	0.000543 ± 0.000064	0.000347 ± 0.000025	0.000032 ± 0.000013	0.000124 ± 0.000011	0.000476 ± 0.000081	0.000118 ± 0.000022	0.000114 ± 0.000009	0.000005 ± 0.000002	0.000144 ± 0.000065	0.000120 ± 0.000053	0.000124 ± 0.000027	0.000002 ± 0.000001	0.000018 ± 0.000002	0.000003 ± 0.000001	0.000042 ± 0.000005	0.000016 ± 0.000005	0.000033 ± 0.000010	0.000000 ± 0.000000	0.001116 ± 0.000350	0.000023 ± 0.000006	0.000137 ± 0.000029	0.000003 ± 0.000000	0.000032 ± 0.000009	0.000031 ± 0.000006	0.000110 ± 0.000009	0.000047 ± 0.000007	0.000042 ± 0.000011	0.000003 ± 0.000001
C57BL/6J	Striatum	0.010249 ± 0.001040	0.001176 ± 0.000143	0.001549 ± 0.000029	0.000086 ± 0.000011	0.000279 ± 0.000025	0.000919 ± 0.000057	0.000587 ± 0.000094	0.000353 ± 0.000041	0.000015 ± 0.000004	0.000432 ± 0.000060	0.000421 ± 0.000046	0.000075 ± 0.000025	0.000006 ± 0.000000	0.000085 ± 0.000013	0.000003 ± 0.000001	0.000153 ± 0.000006	0.000076 ± 0.000015	0.000021 ± 0.000009	0.000002 ± 0.000000	0.002338 ± 0.000753	0.000048 ± 0.000007	0.000319 ± 0.000017	0.000018 ± 0.000002	0.000167 ± 0.000010	0.000081 ± 0.000008	0.000189 ± 0.000055	0.000063 ± 0.000021	0.000271 ± 0.000023	0.000018 ± 0.000005
C57BL/6J	Thalamus	0.040372 ± 0.001698	0.004442 ± 0.000457	0.005982 ± 0.000306	0.000222 ± 0.000013	0.001938 ± 0.000167	0.009162 ± 0.002979	0.001847 ± 0.000290	0.002090 ± 0.000195	0.000045 ± 0.000014	0.000270 ± 0.000055	0.001550 ± 0.000308	0.000709 ± 0.000283	0.000044 ± 0.000005	0.000331 ± 0.000034	0.000004 ± 0.000001	0.001704 ± 0.001113	0.000245 ± 0.000036	0.000416 ± 0.000222	0.000137 ± 0.000002	0.001190 ± 0.000234	0.000196 ± 0.000055	0.001224 ± 0.000250	0.000053 ± 0.000010	0.000396 ± 0.000017	0.000434 ± 0.000050	0.000161 ± 0.000031	0.000238 ± 0.000068	0.000152 ± 0.000015	0.000132 ± 0.000022
C57BL/6J	Hypothalamus	0.021262 ± 0.001688	0.001619 ± 0.000526	0.002469 ± 0.000194	0.000119 ± 0.000025	0.000439 ± 0.000091	0.002251 ± 0.000473	0.000736 ± 0.000160	0.000644 ± 0.000071	0.000052 ± 0.000015	0.000124 ± 0.000018	0.001040 ± 0.000325	0.000445 ± 0.000120	0.000021 ± 0.000007	0.000156 ± 0.000043	0.000002 ± 0.000000	0.000225 ± 0.000066	0.000120 ± 0.000052	0.000185 ± 0.000103	0.000003 ± 0.000001	0.001842 ± 0.000646	0.000066 ± 0.000015	0.000632 ± 0.000225	0.000015 ± 0.000003	0.000217 ± 0.000008	0.000185 ± 0.000043	0.000085 ± 0.000018	0.000143 ± 0.000043	0.000054 ± 0.000011	0.000041 ± 0.000009
C57BL/6J	Hippocampus	0.013240 ± 0.001039	0.001567 ± 0.000084	0.001942 ± 0.000196	0.000092 ± 0.000010	0.000343 ± 0.000094	0.001252 ± 0.000118	0.000653 ± 0.000097	0.000578 ± 0.000089	0.000008 ± 0.000005	0.000686 ± 0.000163	0.000427 ± 0.000058	0.000121 ± 0.000037	0.000013 ± 0.000003	0.000133 ± 0.000010	0.000004 ± 0.000003	0.000252 ± 0.000015	0.000066 ± 0.000016	0.000046 ± 0.000014	0.000006 ± 0.000002	0.003600 ± 0.001115	0.000061 ± 0.000012	0.000418 ± 0.000049	0.000011 ± 0.000004	0.000149 ± 0.000011	0.000121 ± 0.000033	0.000132 ± 0.000012	0.000086 ± 0.000017	0.000061 ± 0.000008	0.000021 ± 0.000002
C57BL/6J	PAG	0.062594 ± 0.003749	0.005413 ± 0.000702	0.007673 ± 0.000269	0.000369 ± 0.000071	0.001466 ± 0.000059	0.002995 ± 0.000451	0.002491 ± 0.000084	0.003525 ± 0.000578	0.000034 ± 0.000003	0.000462 ± 0.000098	0.002363 ± 0.000657	0.008885 ± 0.002317	0.000072 ± 0.000007	0.000733 ± 0.000073	0.000003 ± 0.000000	0.000973 ± 0.000056	0.000451 ± 0.000016	0.002747 ± 0.001039	0.000004 ± 0.000002	0.001358 ± 0.000467	0.000229 ± 0.000013	0.001922 ± 0.000561	0.000031 ± 0.000009	0.000555 ± 0.000059	0.000700 ± 0.000090	0.000176 ± 0.000030	0.000481 ± 0.000142	0.000067 ± 0.000007	0.000109 ± 0.000013
C57BL/6J	Brain stem	0.017095 ± 0.002952	0.002117 ± 0.000239	0.003386 ± 0.000385	0.000112 ± 0.000027	0.000540 ± 0.000027	0.001610 ± 0.000116	0.001011 ± 0.000090	0.000948 ± 0.000267	0.000019 ± 0.000004	0.000243 ± 0.000026	0.000962 ± 0.000135	0.000190 ± 0.000051	0.000024 ± 0.000009	0.000214 ± 0.000042	0.000002 ± 0.000001	0.000289 ± 0.000044	0.000097 ± 0.000020	0.000093 ± 0.000018	0.000001 ± 0.000000	0.001376 ± 0.000294	0.000104 ± 0.000011	0.000675 ± 0.000138	0.000051 ± 0.000009	0.000180 ± 0.000014	0.000201 ± 0.000030	0.000097 ± 0.000023	0.000154 ± 0.000012	0.000074 ± 0.000014	0.000038 ± 0.000004
C57BL/6J	Cerebullum	0.001264 ± 0.000471	0.000485 ± 0.000055	0.000604 ± 0.000020	0.000044 ± 0.000012	0.000095 ± 0.000019	0.000441 ± 0.000125	0.000127 ± 0.000005	0.000120 ± 0.000004	0.000006 ± 0.000001	0.000078 ± 0.000002	0.000150 ± 0.000016	0.000009 ± 0.000002	0.000003 ± 0.000001	0.000032 ± 0.000003	0.000002 ± 0.000001	0.000030 ± 0.000006	0.000022 ± 0.000005	0.000017 ± 0.000005	0.000000 ± 0.000000	0.000909 ± 0.000121	0.000025 ± 0.000014	0.000089 ± 0.000010	0.000008 ± 0.000002	0.000054 ± 0.000008	0.000030 ± 0.000005	0.000219 ± 0.000021	0.000033 ± 0.000005	0.000030 ± 0.000008	0.000006 ± 0.000002
C57BL/6J	Spinal cord	0.014440 ± 0.003458	0.000845 ± 0.000102	0.002845 ± 0.000042	0.000100 ± 0.000017	0.000500 ± 0.000098	0.001424 ± 0.000532	0.000963 ± 0.000143	0.000736 ± 0.000124	0.000010 ± 0.000002	0.000055 ± 0.000026	0.000963 ± 0.000157	0.000530 ± 0.000128	0.000110 ± 0.000028	0.000166 ± 0.000020	0.000059 ± 0.000006	0.000277 ± 0.000124	0.000113 ± 0.000016	0.000131 ± 0.000007	0.000036 ± 0.000011	0.000362 ± 0.000070	0.000087 ± 0.000022	0.000691 ± 0.000061	0.000019 ± 0.000002	0.000200 ± 0.000017	0.000139 ± 0.000034	0.000081 ± 0.000016	0.000172 ± 0.000026	0.000038 ± 0.000010	0.000038 ± 0.000011
C57BL/6J	Whole brain	0.005308 ± 0.000661	0.000326 ± 0.000081	0.001939 ± 0.000337	0.000071 ± 0.000026	0.000271 ± 0.000101	0.003544 ± 0.001338	0.000336 ± 0.000126	0.000279 ± 0.000099	0.000010 ± 0.000003	0.000074 ± 0.000000	0.000311 ± 0.000108	0.000157 ± 0.000037	0.000009 ± 0.000003	0.000053 ± 0.000018	0.000003 ± 0.000001	0.000098 ± 0.000039	0.000042 ± 0.000002	0.000166 ± 0.000068	0.000014 ± 0.000001	0.001514 ± 0.000319	0.000068 ± 0.000021	0.000141 ± 0.000020	0.000018 ± 0.000001	0.000172 ± 0.000033	0.000064 ± 0.000010	0.000119 ± 0.000010	0.000044 ± 0.000014	0.000011 ± 0.000000	0.000021 ± 0.000003
SJL/J	Prefrontal cortex	0.002878 ± 0.000493	0.000886 ± 0.000132	0.000516 ± 0.000051	0.000032 ± 0.000015	0.000131 ± 0.000010	0.001516 ± 0.000968	0.000155 ± 0.000052	0.000077 ± 0.000006	0.000011 ± 0.000004	0.000197 ± 0.000071	0.000199 ± 0.000061	0.000040 ± 0.000012	0.000002 ± 0.000001	0.000011 ± 0.000001	0.000003 ± 0.000001	0.000056 ± 0.000005	0.000028 ± 0.000005	0.000012 ± 0.000005	0.000005 ± 0.000001	0.002098 ± 0.000859	0.000008 ± 0.000002	0.000222 ± 0.000060	0.000016 ± 0.000004	0.000053 ± 0.000003	0.000075 ± 0.000023	0.000184 ± 0.000061	0.000126 ± 0.000019	0.000135 ± 0.000026	0.000009 ± 0.000000
SJL/J	Striatum	0.008427 ± 0.001038	0.001739 ± 0.000493	0.001445 ± 0.000133	0.000063 ± 0.000008	0.000296 ± 0.000055	0.001823 ± 0.001043	0.000455 ± 0.000156	0.000317 ± 0.000100	0.000021 ± 0.000005	0.000231 ± 0.000032	0.000391 ± 0.000024	0.000295 ± 0.000016	0.000005 ± 0.000001	0.000048 ± 0.000017	0.000001 ± 0.000000	0.000121 ± 0.000016	0.000062 ± 0.000013	0.000049 ± 0.000024	0.000041 ± 0.000008	0.003972 ± 0.000626	0.000049 ± 0.000009	0.000300 ± 0.000051	0.000021 ± 0.000003	0.000092 ± 0.000015	0.000077 ± 0.000021	0.000169 ± 0.000008	0.000273 ± 0.000071	0.000202 ± 0.000083	0.000028 ± 0.000005
SJL/J	Thalamus	0.027031 ± 0.002746	0.007982 ± 0.001549	0.003400 ± 0.000207	0.000174 ± 0.000016	0.000658 ± 0.000049	0.001428 ± 0.000656	0.000729 ± 0.000168	0.001408 ± 0.000219	0.000072 ± 0.000024	0.000592 ± 0.000260	0.001794 ± 0.000515	0.000073 ± 0.000014	0.000024 ± 0.000004	0.000161 ± 0.000012	0.000005 ± 0.000001	0.000282 ± 0.000040	0.000220 ± 0.000037	0.000066 ± 0.000026	0.000004 ± 0.000001	0.001209 ± 0.000267	0.000081 ± 0.000010	0.000915 ± 0.000091	0.000034 ± 0.000005	0.000195 ± 0.000031	0.000286 ± 0.000084	0.000272 ± 0.000059	0.001155 ± 0.000168	0.000941 ± 0.000185	0.000042 ± 0.000001
SJL/J	Hypothalamus	0.041839 ± 0.002982	0.011273 ± 0.000400	0.004981 ± 0.000124	0.000175 ± 0.000047	0.001349 ± 0.000182	0.005285 ± 0.000792	0.001667 ± 0.000104	0.001774 ± 0.000147	0.000080 ± 0.000026	0.000768 ± 0.000273	0.001929 ± 0.000158	0.001382 ± 0.000471	0.000041 ± 0.000002	0.000321 ± 0.000023	0.000005 ± 0.000001	0.000565 ± 0.000040	0.000327 ± 0.000051	0.000309 ± 0.000135	0.000005 ± 0.000002	0.001178 ± 0.000221	0.000114 ± 0.000018	0.001271 ± 0.000095	0.000030 ± 0.000007	0.000319 ± 0.000027	0.000478 ± 0.000071	0.000237 ± 0.000058	0.001081 ± 0.000194	0.000680 ± 0.000155	0.000068 ± 0.000004
SJL/J	Hippocampus	0.012460 ± 0.002217	0.004120 ± 0.000798	0.002314 ± 0.000141	0.000136 ± 0.000012	0.000436 ± 0.000062	0.002194 ± 0.000715	0.000733 ± 0.000052	0.000857 ± 0.000028	0.000048 ± 0.000015	0.000654 ± 0.000119	0.000927 ± 0.000222	0.000173 ± 0.000042	0.000019 ± 0.000002	0.000135 ± 0.000009	0.000004 ± 0.000001	0.000259 ± 0.000035	0.000222 ± 0.000047	0.000034 ± 0.000002	0.000013 ± 0.000009	0.002356 ± 0.000676	0.000060 ± 0.000006	0.000627 ± 0.000047	0.000031 ± 0.000003	0.000173 ± 0.000022	0.000221 ± 0.000022	0.000214 ± 0.000037	0.000758 ± 0.000077	0.000628 ± 0.000083	0.000032 ± 0.000006
SJL/J	PAG	0.024683 ± 0.001046	0.003582 ± 0.000278	0.003761 ± 0.000153	0.000144 ± 0.000039	0.000666 ± 0.000156	0.002214 ± 0.000174	0.000713 ± 0.000081	0.001243 ± 0.000065	0.000040 ± 0.000011	0.000489 ± 0.000194	0.000831 ± 0.000174	0.000202 ± 0.000132	0.000092 ± 0.000057	0.000223 ± 0.000029	0.000020 ± 0.000007	0.000279 ± 0.000064	0.000175 ± 0.000029	0.000043 ± 0.000009	0.000049 ± 0.000007	0.002251 ± 0.000279	0.000068 ± 0.000008	0.000463 ± 0.000061	0.000023 ± 0.000002	0.000133 ± 0.000023	0.000218 ± 0.000023	0.000282 ± 0.000021	0.000876 ± 0.000083	0.000460 ± 0.000146	0.000032 ± 0.000005
SJL/J	Brain stem	0.034813 ± 0.005006	0.007675 ± 0.000866	0.007570 ± 0.000526	0.000279 ± 0.000042	0.001032 ± 0.000177	0.003207 ± 0.000241	0.001784 ± 0.000284	0.002676 ± 0.000051	0.000054 ± 0.000024	0.000602 ± 0.000292	0.001597 ± 0.000153	0.000279 ± 0.000037	0.000059 ± 0.000006	0.000469 ± 0.000043	0.000008 ± 0.000004	0.000578 ± 0.000056	0.000366 ± 0.000067	0.000289 ± 0.000136	0.000011 ± 0.000004	0.000748 ± 0.000147	0.000157 ± 0.000006	0.001192 ± 0.000209	0.000055 ± 0.000009	0.000261 ± 0.000046	0.000315 ± 0.000094	0.000208 ± 0.000077	0.000606 ± 0.000217	0.000361 ± 0.000032	0.000094 ± 0.000006
SJL/J	Cerebullum	0.001380 ± 0.000175	0.000307 ± 0.000092	0.000371 ± 0.000023	0.000034 ± 0.000023	0.000112 ± 0.000023	0.000648 ± 0.000143	0.000103 ± 0.000024	0.000114 ± 0.000034	0.000001 ± 0.000001	0.000332 ± 0.000045	0.000148 ± 0.000023	0.000044 ± 0.000009	0.000001 ± 0.000000	0.000018 ± 0.000003	0.000001 ± 0.000000	0.000081 ± 0.000007	0.000017 ± 0.000005	0.000098 ± 0.000056	0.000004 ± 0.000001	0.000614 ± 0.000087	0.000005 ± 0.000002	0.000173 ± 0.000076	0.000012 ± 0.000002	0.000029 ± 0.000013	0.000033 ± 0.000001	0.000505 ± 0.000092	0.000073 ± 0.000006	0.000088 ± 0.000020	0.000006 ± 0.000002
SJL/J	Spinal cord	0.048909 ± 0.006918	0.007216 ± 0.001324	0.007817 ± 0.000227	0.000272 ± 0.000027	0.001231 ± 0.000064	0.002649 ± 0.000131	0.002272 ± 0.000248	0.002172 ± 0.000101	0.000099 ± 0.000029	0.000554 ± 0.000197	0.001849 ± 0.000155	0.001065 ± 0.000377	0.000392 ± 0.000044	0.000413 ± 0.000042	0.000046 ± 0.000009	0.000884 ± 0.000089	0.000590 ± 0.000089	0.000352 ± 0.000084	0.000017 ± 0.000006	0.001620 ± 0.000503	0.000166 ± 0.000047	0.001141 ± 0.000276	0.000024 ± 0.000004	0.000288 ± 0.000040	0.000476 ± 0.000047	0.000168 ± 0.000007	0.000897 ± 0.000224	0.000378 ± 0.000053	0.000082 ± 0.000009
SJL/J	Whole brain	0.013962 ± 0.004434	0.001792 ± 0.000141	0.002837 ± 0.000111	0.000108 ± 0.000012	0.000448 ± 0.000020	0.001067 ± 0.000159	0.000713 ± 0.000186	0.000695 ± 0.000185	0.000046 ± 0.000002	0.000399 ± 0.000056	0.000665 ± 0.000016	0.000100 ± 0.000051	0.000016 ± 0.000006	0.000105 ± 0.000015	0.000004 ± 0.000001	0.000128 ± 0.000053	0.000114 ± 0.000015	0.000022 ± 0.000007	0.000007 ± 0.000001	0.000747 ± 0.000172	0.000028 ± 0.000004	0.000481 ± 0.000093	0.000017 ± 0.000003	0.000274 ± 0.000021	0.000488 ± 0.000121	0.000211 ± 0.000029	0.000281 ± 0.000062	0.000156 ± 0.000048	0.000036 ± 0.000009
SWR/J	Prefrontal cortex	0.009111 ± 0.001559	0.001936 ± 0.000650	0.031037 ± 0.014894	0.000075 ± 0.000029	0.000352 ± 0.000149	0.002543 ± 0.001332	0.000466 ± 0.000111	0.000418 ± 0.000131	0.000016 ± 0.000005	0.000368 ± 0.000148	0.000339 ± 0.000029	0.000092 ± 0.000041	0.000003 ± 0.000002	0.000065 ± 0.000023	0.000001 ± 0.000000	0.000120 ± 0.000044	0.000052 ± 0.000022	0.000098 ± 0.000014	0.000009 ± 0.000004	0.004498 ± 0.000728	0.000022 ± 0.000003	0.000265 ± 0.000094	0.000026 ± 0.000008	0.000267 ± 0.000047	0.000104 ± 0.000026	0.000136 ± 0.000032	0.000043 ± 0.000010	0.000043 ± 0.000011	0.000019 ± 0.000007
SWR/J	Striatum	0.017274 ± 0.005859	0.003492 ± 0.001136	0.002924 ± 0.000616	0.000113 ± 0.000026	0.000490 ± 0.000143	0.001206 ± 0.000354	0.001272 ± 0.000120	0.001020 ± 0.000416	0.000010 ± 0.000004	0.000096 ± 0.000007	0.000644 ± 0.000080	0.000045 ± 0.000031	0.000008 ± 0.000004	0.000177 ± 0.000048	0.000007 ± 0.000001	0.000166 ± 0.000070	0.000139 ± 0.000049	0.000029 ± 0.000022	0.000005 ± 0.000002	0.001141 ± 0.000300	0.000075 ± 0.000005	0.000374 ± 0.000117	0.000013 ± 0.000002	0.000548 ± 0.000202	0.000112 ± 0.000015	0.000064 ± 0.000005	0.000080 ± 0.000030	0.000070 ± 0.000023	0.000036 ± 0.000004
SWR/J	Thalamus	0.019092 ± 0.002881	0.003415 ± 0.000247	0.002691 ± 0.000257	0.000094 ± 0.000029	0.000551 ± 0.000105	0.000635 ± 0.000257	0.000726 ± 0.000197	0.000960 ± 0.000100	0.000009 ± 0.000003	0.000069 ± 0.000015	0.000823 ± 0.000141	0.000035 ± 0.000011	0.000017 ± 0.000007	0.000163 ± 0.000027	0.000002 ± 0.000000	0.000062 ± 0.000025	0.000170 ± 0.000007	0.000011 ± 0.000004	0.000002 ± 0.000001	0.000421 ± 0.000158	0.000062 ± 0.000011	0.000458 ± 0.000122	0.000020 ± 0.000001	0.000267 ± 0.000070	0.000180 ± 0.000037	0.000066 ± 0.000011	0.000156 ± 0.000061	0.000071 ± 0.000015	0.000037 ± 0.000003
SWR/J	Hypothalamus	0.074459 ± 0.014908	0.008688 ± 0.003673	0.006223 ± 0.000065	0.000256 ± 0.000024	0.000972 ± 0.000242	0.001998 ± 0.000541	0.002375 ± 0.000780	0.004382 ± 0.000751	0.000130 ± 0.000071	0.000215 ± 0.000032	0.001344 ± 0.000364	0.000430 ± 0.000233	0.000047 ± 0.000007	0.000571 ± 0.000204	0.000013 ± 0.000006	0.000666 ± 0.000078	0.000426 ± 0.000071	0.000051 ± 0.000010	0.000035 ± 0.000001	0.001175 ± 0.000195	0.000153 ± 0.000014	0.001010 ± 0.000338	0.000029 ± 0.000005	0.001638 ± 0.000133	0.000291 ± 0.000051	0.000218 ± 0.000039	0.001103 ± 0.000291	0.000529 ± 0.000052	0.000140 ± 0.000049
SWR/J	Hippocampus	0.010560 ± 0.001023	0.001755 ± 0.000241	0.001102 ± 0.000155	0.000056 ± 0.000004	0.000362 ± 0.000112	0.002649 ± 0.001008	0.000364 ± 0.000038	0.000730 ± 0.000231	0.000006 ± 0.000001	0.000328 ± 0.000058	0.000404 ± 0.000086	0.000034 ± 0.000010	0.000011 ± 0.000003	0.000111 ± 0.000013	0.000006 ± 0.000001	0.000079 ± 0.000016	0.000057 ± 0.000013	0.000061 ± 0.000018	0.000001 ± 0.000000	0.002788 ± 0.000514	0.000024 ± 0.000002	0.000304 ± 0.000036	0.000015 ± 0.000005	0.000246 ± 0.000033	0.000070 ± 0.000016	0.000098 ± 0.000034	0.000017 ± 0.000002	0.000018 ± 0.000000	0.000026 ± 0.000005
SWR/J	PAG	0.055928 ± 0.006245	0.005863 ± 0.000556	0.006123 ± 0.000165	0.000167 ± 0.000028	0.001257 ± 0.000116	0.002532 ± 0.000077	0.001662 ± 0.000203	0.004309 ± 0.000544	0.000034 ± 0.000005	0.000235 ± 0.000042	0.001821 ± 0.000165	0.000119 ± 0.000057	0.000053 ± 0.000005	0.000662 ± 0.000099	0.000002 ± 0.000000	0.000374 ± 0.000061	0.000298 ± 0.000059	0.000063 ± 0.000014	0.000004 ± 0.000001	0.001525 ± 0.000585	0.000128 ± 0.000012	0.000782 ± 0.000060	0.000032 ± 0.000008	0.000611 ± 0.000120	0.000274 ± 0.000043	0.000089 ± 0.000005	0.000147 ± 0.000020	0.000068 ± 0.000003	0.000093 ± 0.000007
SWR/J	Brain stem	0.036349 ± 0.003110	0.002678 ± 0.000679	0.005148 ± 0.000324	0.000233 ± 0.000033	0.000886 ± 0.000211	0.002771 ± 0.000293	0.001375 ± 0.000230	0.003683 ± 0.001065	0.000010 ± 0.000006	0.000190 ± 0.000003	0.001134 ± 0.000138	0.000555 ± 0.000109	0.000096 ± 0.000030	0.000517 ± 0.000045	0.000007 ± 0.000002	0.000392 ± 0.000089	0.000184 ± 0.000014	0.000289 ± 0.000055	0.000030 ± 0.000004	0.001520 ± 0.000698	0.000107 ± 0.000016	0.000717 ± 0.000168	0.000038 ± 0.000005	0.000412 ± 0.000108	0.000209 ± 0.000031	0.000119 ± 0.000041	0.000138 ± 0.000010	0.000060 ± 0.000006	0.000061 ± 0.000005
SWR/J	Cerebullum	0.006093 ± 0.000859	0.003008 ± 0.001315	0.002779 ± 0.000132	0.000121 ± 0.000012	0.000523 ± 0.000143	0.002469 ± 0.000895	0.000840 ± 0.000161	0.000986 ± 0.000074	0.000020 ± 0.000006	0.000490 ± 0.000142	0.000395 ± 0.000053	0.000051 ± 0.000025	0.000016 ± 0.000003	0.000385 ± 0.000149	0.000002 ± 0.000001	0.000252 ± 0.000067	0.000149 ± 0.000071	0.000135 ± 0.000087	0.000011 ± 0.000000	0.001779 ± 0.000199	0.000039 ± 0.000006	0.000282 ± 0.000100	0.000017 ± 0.000007	0.000215 ± 0.000045	0.000034 ± 0.000014	0.000609 ± 0.000091	0.000070 ± 0.000015	0.000063 ± 0.000035	0.000035 ± 0.000008
SWR/J	Spinal cord	0.086794 ± 0.021686	0.003572 ± 0.001531	0.005659 ± 0.001243	0.000272 ± 0.000030	0.001061 ± 0.000216	0.002527 ± 0.000318	0.001954 ± 0.000452	0.012267 ± 0.002650	0.000020 ± 0.000014	0.000078 ± 0.000020	0.001107 ± 0.000153	0.000902 ± 0.000019	0.000696 ± 0.000171	0.000758 ± 0.000176	0.000072 ± 0.000021	0.000727 ± 0.000305	0.000239 ± 0.000050	0.000531 ± 0.000081	0.000059 ± 0.000004	0.001451 ± 0.000852	0.000138 ± 0.000007	0.001065 ± 0.000237	0.000036 ± 0.000007	0.002030 ± 0.000109	0.000284 ± 0.000058	0.000058 ± 0.000010	0.000217 ± 0.000039	0.000079 ± 0.000020	0.000086 ± 0.000016
SWR/J	Whole brain	0.024712 ± 0.005373	0.002385 ± 0.000504	0.005663 ± 0.000746	0.000130 ± 0.000024	0.000684 ± 0.000166	0.002107 ± 0.000721	0.000938 ± 0.000266	0.001561 ± 0.000055	0.000087 ± 0.000030	0.000356 ± 0.000072	0.000925 ± 0.000106	0.000159 ± 0.000077	0.000023 ± 0.000004	0.000318 ± 0.000027	0.000003 ± 0.000001	0.000286 ± 0.000145	0.000112 ± 0.000018	0.000033 ± 0.000009	0.000009 ± 0.000002	0.003025 ± 0.000489	0.000106 ± 0.000028	0.000377 ± 0.000043	0.000029 ± 0.000001	0.000396 ± 0.000059	0.000172 ± 0.000025	0.000158 ± 0.000037	0.000056 ± 0.000022	0.000156 ± 0.000022	0.000059 ± 0.000015
