# Supplementary material for: Differential Expressions of the Alternatively Spliced Variant mRNAs of the µ Opioid Receptor Gene, OPRM1, in Brain Regions of Four Inbred Mouse Strains
Source: PLoS One. 2014 Oct 24;9(10):e111267. doi: 10.1371/journal.pone.0111267 (PMC4208855; doi:10.1371/journal.pone.0111267)
Supplement: Table S3 — Two-Way ANOVA analysis. Two-Way ANONVA analysis with Tukey’s multiple comparisons test was performed as described in Materials and Methods. Pfc: prefrontal cortex; Str: striatum; Tha: thalamus; Hyp: hypothalamus; Hip: hippocampus; PAG: periaqueductal gray; BS: brainstem; Cb: cerebellum; Spc: spinal cord; WB: whole brain. For each variant, left tables are regional comparisons in each inbred mouse strain, and right tables, strain comparisons in each brain region. p values listed in tables are: *: p<0.05; **: p<0.01; ***: p<0.001; ****: p<0.0001. (XLSX) [file pone.0111267.s008.xlsx]

## Sheet: mE1-2
Table S3. Two-Way ANOVAanalysis of mE1-2 qPCR
Two-Way ANOVA analysis was performed using Prism 5.0 with Tukey's multiple comparisons test.
*: p < 0.05; **: p < 0.01; ***: p < 0.001; ****: p < 0.0001; Blank: p > 0.05.
Pfc: prefrontal cortex; Str: striatum; Tha: thalamus; Hyp: hypothalamus; Hip: hippocampus; PAG: periaqueductal gray; BS: brainstem; Cb: cerebellum; Spc: spinal cord; WB: whole brain.
Comparison among regions (p value)											Comparison among strains (p value)
B6	Str	Tha	Hyp	Hip	PAG	BS	Cb	Spc	WB		PFC	129	SJL	SWR
Pfc		***			****						B6
Str		**			***						129
Tha				*			****	*	***		SJL
Hyp					****
Hip					****						Str	129	SJL	SWR
PAG						****	****	****	****		B6	****
BS											129		****	**
Cb											SJL
Spc
											Tha	129	SJL	SWR
											B6
129	Str	Tha	Hyp	Hip	PAG	BS	Cb	Spc	WB		129		*	*
Pfc	****	****	***		***						SJL
Str				*			****	***	****
Tha				*			****	***	****		Hyp	129	SJL	SWR
Hyp							****	*	****		B6	*		****
Hip							*				129			****
PAG							****	**	****		SJL			****
BS							**		*
Cb											Hip	129	SJL	SWR
Spc											B6
											129
											SJL
SJL	Str	Tha	Hyp	Hip	PAG	BS	Cb	Spc	WB
Pfc			****			**		****			PAG	129	SJL	SWR
Str			**			*		****			B6		***
Tha							*				129			*
Hyp				**			****		*		SJL			****
Hip								***
PAG											BS	129	SJL	SWR
BS							**				B6			**
Cb								****			129
Spc									***		SJL
											Cb	129	SJL	SWR
SWR	Str	Tha	Hyp	Hip	PAG	BS	Cb	Spc	WB		B6
Pfc			****		****	**		****			129
Str			****		****			****			SJL
Tha			****		****			****
Hyp				****		****	****		****		Spc	129	SJL	SWR
Hip					****	**		****			B6		**	****
PAG							****	***	***		129		**	****
BS							***	****			SJL			****
Cb								****
Spc									****		WB	129	SJL	SWR
											B6			*
											129			*
											SJL

## Sheet: mMOR-1A
Table S3. Two-Way ANOVAanalysis of mMOR-1A qPCR
Two-Way ANOVA analysis was performed using Prism 6.0 with Tukey's multiple comparisons test.
*: p < 0.05; **: p < 0.01; ***: p < 0.001; ****: p < 0.0001; Blank: p > 0.05.
Pfc: prefrontal cortex; Str: striatum; Tha: thalamus; Hyp: hypothalamus; Hip: hippocampus; PAG: periaqueductal gray; BS: brainstem; Cb: cerebellum; Spc: spinal cord; WB: whole brain.
Comparison among regions (p value)											Comparison among strains (p value)
B6	Str	Tha	Hyp	Hip	PAG	BS	Cb	Spc	WB		PFC	129	SJL	SWR
Pfc		*			**						B6
Str					*						129
Tha							*		*		SJL
Hyp					*
Hip					*						Str	129	SJL	SWR
PAG							**	**	**		B6	****
BS											129		***	*
Cb											SJL
Spc
											Tha	129	SJL	SWR
											B6		*
129	Str	Tha	Hyp	Hip	PAG	BS	Cb	Spc	WB		129
Pfc	***	**	****	*	***						SJL			**
Str							****	***	****
Tha							****	*	**		Hyp	129	SJL	SWR
Hyp						**	****	****	****		B6	****	****	****
Hip							***	*	**		129
PAG							****	**	****		SJL
BS							*
Cb											Hip	129	SJL	SWR
Spc											B6	**
											129			**
											SJL
SJL	Str	Tha	Hyp	Hip	PAG	BS	Cb	Spc	WB
Pfc		****	****			****		****			PAG	129	SJL	SWR
Str		****	****			****		***			B6
Tha				*	**		****		****		129		*
Hyp				****	****		****	*	****		SJL
Hip							*
PAG						*					BS	129	SJL	SWR
BS							****		****		B6		***
Cb								****			129
Spc									***		SJL			**
											Cb	129	SJL	SWR
SWR	Str	Tha	Hyp	Hip	PAG	BS	Cb	Spc	WB		B6
Pfc			****		*						129
Str			***								SJL
Tha			***
Hyp				****		****	***	***	****		Spc	129	SJL	SWR
Hip					*						B6		****
PAG											129		***
BS											SJL			*
Cb
Spc											WB	129	SJL	SWR
											B6
											129
											SJL

## Sheet: mMOR-1B1
Table S3. Two-Way ANOVAanalysis of mMOR-1B1 qPCR
Two-Way ANOVA analysis was performed using Prism 6.0 with Tukey's multiple comparisons test.
*: p < 0.05; **: p < 0.01; ***: p < 0.001; ****: p < 0.0001; Blank: p > 0.05.
Pfc: prefrontal cortex; Str: striatum; Tha: thalamus; Hyp: hypothalamus; Hip: hippocampus; PAG: periaqueductal gray; BS: brainstem; Cb: cerebellum; Spc: spinal cord; WB: whole brain.
Comparison among regions (p value)											Comparison among strains (p value)
B6	Str	Tha	Hyp	Hip	PAG	BS	Cb	Spc	WB		PFC	129	SJL	SWR
Pfc											B6
Str											129
Tha											SJL
Hyp
Hip											Str	129	SJL	SWR
PAG											B6
BS											129
Cb											SJL
Spc
											Tha	129	SJL	SWR
											B6
129	Str	Tha	Hyp	Hip	PAG	BS	Cb	Spc	WB		129
Pfc											SJL
Str
Tha											Hyp	129	SJL	SWR
Hyp											B6
Hip											129
PAG											SJL
BS
Cb											Hip	129	SJL	SWR
Spc											B6			****
											129			****
											SJL			****
SJL	Str	Tha	Hyp	Hip	PAG	BS	Cb	Spc	WB
Pfc											PAG	129	SJL	SWR
Str											B6
Tha											129
Hyp											SJL
Hip
PAG											BS	129	SJL	SWR
BS											B6
Cb											129
Spc											SJL
											Cb	129	SJL	SWR
SWR	Str	Tha	Hyp	Hip	PAG	BS	Cb	Spc	WB		B6
Pfc				****							129
Str				****							SJL
Tha				****
Hyp				****							Spc	129	SJL	SWR
Hip					****	****	****	****	****		B6
PAG											129
BS											SJL
Cb
Spc											WB	129	SJL	SWR
											B6
											129
											SJL

## Sheet: mMOR-1B2
Table S3. Two-Way ANOVAanalysis of mMOR-1B2 qPCR
Two-Way ANOVA analysis was performed using Prism 6.0 with Tukey's multiple comparisons test.
*: p < 0.05; **: p < 0.01; ***: p < 0.001; ****: p < 0.0001; Blank: p > 0.05.
Pfc: prefrontal cortex; Str: striatum; Tha: thalamus; Hyp: hypothalamus; Hip: hippocampus; PAG: periaqueductal gray; BS: brainstem; Cb: cerebellum; Spc: spinal cord; WB: whole brain.
Comparison among regions (p value)											Comparison among strains (p value)
B6	Str	Tha	Hyp	Hip	PAG	BS	Cb	Spc	WB		PFC	129	SJL	SWR
Pfc		****			****						B6
Str		*			****						129
Tha				*	**		***	*	**		SJL
Hyp					****
Hip					****						Str	129	SJL	SWR
PAG						****	****	****	****		B6	**
BS											129		***
Cb											SJL
Spc
											Tha	129	SJL	SWR
											B6			***
129	Str	Tha	Hyp	Hip	PAG	BS	Cb	Spc	WB		129			****
Pfc	*	****	****								SJL
Str							***
Tha					*	*	****	***	**		Hyp	129	SJL	SWR
Hyp					**	**	****	****	***		B6	****		***
Hip							**				129		**
PAG											SJL
BS							*
Cb											Hip	129	SJL	SWR
Spc											B6
											129			**
											SJL
SJL	Str	Tha	Hyp	Hip	PAG	BS	Cb	Spc	WB
Pfc		*	**			****		****			PAG	129	SJL	SWR
Str						****		****			B6	****	****	****
Tha							*				129
Hyp							*				SJL
Hip						**		*
PAG						*		*			BS	129	SJL	SWR
BS							****		***		B6		****	**
Cb								****			129		***	*
Spc									**		SJL
											Cb	129	SJL	SWR
SWR	Str	Tha	Hyp	Hip	PAG	BS	Cb	Spc	WB		B6
Pfc			***			**		****			129			**
Str			**					**			SJL			*
Tha			**			*		***
Hyp				****			*		*		Spc	129	SJL	SWR
Hip						***		****			B6		****	****
PAG											129		****	****
BS											SJL
Cb								**
Spc									**		WB	129	SJL	SWR
											B6
											129
											SJL

## Sheet: mMOR-1B3
Table S3. Two-Way ANOVAanalysis of mMOR-1B3 qPCR
Two-Way ANOVA analysis was performed using Prism 6.0 with Tukey's multiple comparisons test.
*: p < 0.05; **: p < 0.01; ***: p < 0.001; ****: p < 0.0001; Blank: p > 0.05.
Pfc: prefrontal cortex; Str: striatum; Tha: thalamus; Hyp: hypothalamus; Hip: hippocampus; PAG: periaqueductal gray; BS: brainstem; Cb: cerebellum; Spc: spinal cord; WB: whole brain.
Comparison among regions (p value)											Comparison among strains (p value)
B6	Str	Tha	Hyp	Hip	PAG	BS	Cb	Spc	WB		PFC	129	SJL	SWR
Pfc		****			****	*					B6
Str		****			****						129
Tha			****	****	**	****	****	****	****		SJL
Hyp					****
Hip					****						Str	129	SJL	SWR
PAG						****	****	****	****		B6	****
BS							*				129		****	**
Cb								*			SJL
Spc
											Tha	129	SJL	SWR
											B6	****	****	****
129	Str	Tha	Hyp	Hip	PAG	BS	Cb	Spc	WB		129			*
Pfc	****	****	****	*	**						SJL
Str							****	**	***
Tha							****	***	***		Hyp	129	SJL	SWR
Hyp							****	***	****		B6	**	****	**
Hip							***				129
PAG							****		*		SJL			*
BS							**
Cb											Hip	129	SJL	SWR
Spc											B6
											129
											SJL
SJL	Str	Tha	Hyp	Hip	PAG	BS	Cb	Spc	WB
Pfc		**	****		**	****		****			PAG	129	SJL	SWR
Str			****			****		****			B6	****	****
Tha			****				**	***			129			**
Hyp				****	****		****		****		SJL			***
Hip						***		****
PAG							**	***			BS	129	SJL	SWR
BS							****		***		B6		**
Cb								****			129		*
Spc									****		SJL
											Cb	129	SJL	SWR
SWR	Str	Tha	Hyp	Hip	PAG	BS	Cb	Spc	WB		B6			*
Pfc			***		****	**		****			129			*
Str			**		****			***			SJL			*
Tha			*		****			**
Hyp				***			*				Spc	129	SJL	SWR
Hip					****	**		****			B6		****	***
PAG							****		***		129		****	****
BS											SJL
Cb								**
Spc											WB	129	SJL	SWR
											B6			*
											129
											SJL

## Sheet: mMOR-1B4
Table S3. Two-Way ANOVAanalysis of mMOR-1B4 qPCR
Two-Way ANOVA analysis was performed using Prism 6.0 with Tukey's multiple comparisons test.
*: p < 0.05; **: p < 0.01; ***: p < 0.001; ****: p < 0.0001; Blank: p > 0.05.
Pfc: prefrontal cortex; Str: striatum; Tha: thalamus; Hyp: hypothalamus; Hip: hippocampus; PAG: periaqueductal gray; BS: brainstem; Cb: cerebellum; Spc: spinal cord; WB: whole brain.
Comparison among regions (p value)											Comparison among strains (p value)
B6	Str	Tha	Hyp	Hip	PAG	BS	Cb	Spc	WB		PFC	129	SJL	SWR
Pfc		****									B6
Str		****									129
Tha			****	****	****	****	****	****	****		SJL
Hyp
Hip											Str	129	SJL	SWR
PAG											B6
BS											129
Cb											SJL
Spc
											Tha	129	SJL	SWR
											B6	****	****	****
129	Str	Tha	Hyp	Hip	PAG	BS	Cb	Spc	WB		129
Pfc			****								SJL
Str			****
Tha			****								Hyp	129	SJL	SWR
Hyp				****	****	****	****	****	****		B6	****	*
Hip											129		*	****
PAG											SJL			*
BS
Cb											Hip	129	SJL	SWR
Spc											B6
											129
											SJL
SJL	Str	Tha	Hyp	Hip	PAG	BS	Cb	Spc	WB
Pfc			*								PAG	129	SJL	SWR
Str											B6
Tha			*								129
Hyp							**		**		SJL
Hip
PAG											BS	129	SJL	SWR
BS											B6
Cb											129
Spc											SJL
											Cb	129	SJL	SWR
SWR	Str	Tha	Hyp	Hip	PAG	BS	Cb	Spc	WB		B6
Pfc											129
Str											SJL
Tha
Hyp											Spc	129	SJL	SWR
Hip											B6
PAG											129
BS											SJL
Cb
Spc											WB	129	SJL	SWR
											B6
											129
											SJL

## Sheet: mMOR-1B5
Table S3. Two-Way ANOVAanalysis of mMOR-1B5 qPCR
Two-Way ANOVA analysis was performed using Prism 6.0 with Tukey's multiple comparisons test.
*: p < 0.05; **: p < 0.01; ***: p < 0.001; ****: p < 0.0001; Blank: p > 0.05.
Pfc: prefrontal cortex; Str: striatum; Tha: thalamus; Hyp: hypothalamus; Hip: hippocampus; PAG: periaqueductal gray; BS: brainstem; Cb: cerebellum; Spc: spinal cord; WB: whole brain.
Comparison among regions (p value)											Comparison among strains (p value)
B6	Str	Tha	Hyp	Hip	PAG	BS	Cb	Spc	WB		PFC	129	SJL	SWR
Pfc		****			****						B6
Str		**			****						129
Tha			**	**			****		****		SJL
Hyp					****
Hip					****						Str	129	SJL	SWR
PAG						****	****	****	****		B6	***
BS											129		****
Cb											SJL
Spc
											Tha	129	SJL	SWR
											B6		*	*
129	Str	Tha	Hyp	Hip	PAG	BS	Cb	Spc	WB		129
Pfc	****	**	***								SJL
Str				*	*		****	****	****
Tha							***		*		Hyp	129	SJL	SWR
Hyp							****	**	**		B6			****
Hip							*				129
PAG											SJL
BS							**
Cb					*						Hip	129	SJL	SWR
Spc											B6
											129
											SJL
SJL	Str	Tha	Hyp	Hip	PAG	BS	Cb	Spc	WB
Pfc			****			****		****			PAG	129	SJL	SWR
Str			**			***		****			B6	***	****
Tha						*		****			129
Hyp							****				SJL
Hip						*		****
PAG						*		****			BS	129	SJL	SWR
BS							****		*		B6
Cb								****			129
Spc									****		SJL
											Cb	129	SJL	SWR
SWR	Str	Tha	Hyp	Hip	PAG	BS	Cb	Spc	WB		B6
Pfc			****		**			****			129
Str			**			***		****			SJL
Tha			*			*		****
Hyp				*	*		****		*		Spc	129	SJL	SWR
Hip						*		****			B6		**
PAG						*		****			129		****	**
BS							****		*		SJL
Cb								****
Spc									****		WB	129	SJL	SWR
											B6
											129
											SJL

## Sheet: mMOR-1C
Table S3. Two-Way ANOVAanalysis of mMOR-1C qPCR
Two-Way ANOVA analysis was performed using Prism 6.0 with Tukey's multiple comparisons test.
*: p < 0.05; **: p < 0.01; ***: p < 0.001; ****: p < 0.0001; Blank: p > 0.05.
Pfc: prefrontal cortex; Str: striatum; Tha: thalamus; Hyp: hypothalamus; Hip: hippocampus; PAG: periaqueductal gray; BS: brainstem; Cb: cerebellum; Spc: spinal cord; WB: whole brain.
Comparison among regions (p value)											Comparison among strains (p value)
B6	Str	Tha	Hyp	Hip	PAG	BS	Cb	Spc	WB		PFC	129	SJL	SWR
Pfc					****						B6
Str					***						129
Tha											SJL
Hyp					***
Hip					***						Str	129	SJL	SWR
PAG						**	****	**	****		B6
BS											129
Cb											SJL
Spc
											Tha	129	SJL	SWR
											B6
129	Str	Tha	Hyp	Hip	PAG	BS	Cb	Spc	WB		129
Pfc		*	*								SJL
Str
Tha							**	*			Hyp	129	SJL	SWR
Hyp							**				B6			***
Hip											129
PAG							*				SJL			**
BS
Cb											Hip	129	SJL	SWR
Spc											B6
											129
											SJL
SJL	Str	Tha	Hyp	Hip	PAG	BS	Cb	Spc	WB
Pfc						**		*			PAG	129	SJL	SWR
Str						*					B6		*
Tha											129
Hyp											SJL			***
Hip
PAG											BS	129	SJL	SWR
BS							**				B6			**
Cb											129			*
Spc											SJL
											Cb	129	SJL	SWR
SWR	Str	Tha	Hyp	Hip	PAG	BS	Cb	Spc	WB		B6
Pfc			****		****	****		****			129
Str			****		****	**		****			SJL
Tha			****		****	**		****
Hyp				****			****	****	**		Spc	129	SJL	SWR
Hip					****	***		****			B6			****
PAG							****	****	**		129			****
BS							**	****	*		SJL			****
Cb								****
Spc									****		WB	129	SJL	SWR
											B6
											129
											SJL

## Sheet: mMOR-1D
Table S3. Two-Way ANOVAanalysis of mMOR-1D qPCR
Two-Way ANOVA analysis was performed using Prism 6.0 with Tukey's multiple comparisons test.
*: p < 0.05; **: p < 0.01; ***: p < 0.001; ****: p < 0.0001; Blank: p > 0.05.
Pfc: prefrontal cortex; Str: striatum; Tha: thalamus; Hyp: hypothalamus; Hip: hippocampus; PAG: periaqueductal gray; BS: brainstem; Cb: cerebellum; Spc: spinal cord; WB: whole brain.
Comparison among regions (p value)											Comparison among strains (p value)
B6	Str	Tha	Hyp	Hip	PAG	BS	Cb	Spc	WB		PFC	129	SJL	SWR
Pfc											B6
Str											129
Tha											SJL
Hyp
Hip											Str	129	SJL	SWR
PAG											B6	*
BS											129			*
Cb											SJL
Spc
											Tha	129	SJL	SWR
											B6
129	Str	Tha	Hyp	Hip	PAG	BS	Cb	Spc	WB		129			**
Pfc									*		SJL			*
Str
Tha							*				Hyp	129	SJL	SWR
Hyp											B6			**
Hip											129			*
PAG											SJL
BS
Cb									*		Hip	129	SJL	SWR
Spc											B6
											129
											SJL
SJL	Str	Tha	Hyp	Hip	PAG	BS	Cb	Spc	WB
Pfc								**			PAG	129	SJL	SWR
Str								*			B6
Tha											129
Hyp							*				SJL
Hip
PAG											BS	129	SJL	SWR
BS											B6
Cb								**			129
Spc											SJL
											Cb	129	SJL	SWR
SWR	Str	Tha	Hyp	Hip	PAG	BS	Cb	Spc	WB		B6
Pfc			***								129
Str			****						*		SJL
Tha			****						*
Hyp				****	**	****	***	***			Spc	129	SJL	SWR
Hip									*		B6		***
PAG											129		**
BS									*		SJL			**
Cb
Spc											WB	129	SJL	SWR
											B6	**		**
											129
											SJL

## Sheet: mMOR-1E
Table S3. Two-Way ANOVAanalysis of mMOR-1E qPCR
Two-Way ANOVA analysis was performed using Prism 6.0 with Tukey's multiple comparisons test.
*: p < 0.05; **: p < 0.01; ***: p < 0.001; ****: p < 0.0001; Blank: p > 0.05.
Pfc: prefrontal cortex; Str: striatum; Tha: thalamus; Hyp: hypothalamus; Hip: hippocampus; PAG: periaqueductal gray; BS: brainstem; Cb: cerebellum; Spc: spinal cord; WB: whole brain.
Comparison among regions (p value)											Comparison among strains (p value)
B6	Str	Tha	Hyp	Hip	PAG	BS	Cb	Spc	WB		PFC	129	SJL	SWR
Pfc				*							B6
Str											129
Tha											SJL
Hyp				*
Hip							**	**	**		Str	129	SJL	SWR
PAG											B6
BS											129			**
Cb											SJL
Spc
											Tha	129	SJL	SWR
											B6
129	Str	Tha	Hyp	Hip	PAG	BS	Cb	Spc	WB		129			**
Pfc											SJL			**
Str								*
Tha								*			Hyp	129	SJL	SWR
Hyp							*	**			B6	**	***
Hip							*	*			129			*
PAG											SJL			**
BS
Cb											Hip	129	SJL	SWR
Spc											B6
											129
											SJL
SJL	Str	Tha	Hyp	Hip	PAG	BS	Cb	Spc	WB
Pfc			*								PAG	129	SJL	SWR
Str			*								B6
Tha											129
Hyp											SJL
Hip
PAG											BS	129	SJL	SWR
BS											B6
Cb											129		*
Spc											SJL			*
											Cb	129	SJL	SWR
SWR	Str	Tha	Hyp	Hip	PAG	BS	Cb	Spc	WB		B6			*
Pfc											129
Str											SJL
Tha
Hyp											Spc	129	SJL	SWR
Hip											B6		**
PAG											129		**
BS											SJL			**
Cb
Spc											WB	129	SJL	SWR
											B6
											129
											SJL

[truncated: 19 more sheets: mMOR-1F, mMOR-1G, mMOR-1H, mMOR-1i, mMOR-1J, mMOR-1K, mMOR-1L, mMOR-1M, mMOR-1N, mMOR-1O, mMOR-1P, mMOR-1Q, mMOR-1R, mMOR-1S, mMOR-1T, mMOR-1U, mMOR-1V, mMOR-1W, mMOR-1Z]
